# Supplementary material for: Stay or stray? Evidence for alternative mating strategy phenotypes in both men and women
Source: Biol Lett. 2015 Feb;11(2):20140977. doi: 10.1098/rsbl.2014.0977 (PMC4360109; doi:10.1098/rsbl.2014.0977)
Supplement: DATA_Manning_White_UK_2D4D.xlsx [file rsbl20140977supp1.xlsx]

## Sheet: Sheet1
Sex1=male2=female	2DR	4DR	2D:4DR
1	73.05	75.65	0.966
1	77.1	84.6	0.911
2	68.32	70.71	0.966
2	67.6	70.4	0.96
2	73.2	77.2	0.948
1	78.45	82	0.957
1	81.35	84.75	0.96
2	65.86	72.14	0.913
2	73.5	70.7	1.04
2	69.98	74.21	0.943
2	72.4	76.85	0.942
1	81.2	86.7	0.937
2	71.2	70.55	1.009
1	81.05	88.45	0.916
2	65.4	63.95	1.023
2	71.36	73.4	0.972
2	76.16	82.19	0.927
2	72.24	78.38	0.922
1	75	81.2	0.924
2	70.44	74.9	0.94
2	69.5	71.15	0.977
1	75.9	78.95	0.961
1	75.2	79.5	0.946
1	76.6	83.25	0.92
1	78.5	78.4	1.001
1	76.4	81.2	0.941
1	78.4	84.2	0.931
1	73.05	80.3	0.91
2	69.08	70.66	0.978
1	79.7	82.1	0.971
1	68.65	71.95	0.954
1	69.55	74.8	0.93
1	78.5	85	0.924
1	80	84.5	0.947
2	72.44	75.02	0.966
1	76.9	85.2	0.903
1	73.7	74.5	0.989
1	69.7	74.65	0.934
1	89.25	90	0.992
1	74.1	80.95	0.915
1	71.1	76.75	0.926
1	79.9	84.85	0.942
2	69.7	76.88	0.907
2	68.65	77.1	0.89
2	71.93	73.27	0.982
2	70.8	71.55	0.99
1	79.45	84.3	0.942
2	66.5	70.15	0.948
1	74.2	76.2	0.974
1	79.8	84.2	0.948
1	70.2	78.7	0.892
1	73.45	79.95	0.919
2	72.76	75.95	0.958
2	82.58	80.79	1.022
2	73.55	76.85	0.957
1	69.7	78.45	0.888
2	69.61	77.1	0.903
2	73.75	75.36	0.979
2	73.01	75.13	0.972
2	62.53	67.36	0.928
1	83.65	83.65	1
2	69.51	72.32	0.961
2	72.81	70.61	1.031
2	69.32	76.15	0.91
2	74.81	77.94	0.96
1	80.85	84.85	0.953
2	68.73	72.78	0.944
2	71.48	74.37	0.961
2	73.45	74.14	0.991
1	77.75	87.3	0.891
2	73.5	75.42	0.975
1	81.2	80.85	1.004
1	77.9	88.3	0.882
1	74	85.05	0.87
1	75.7	79.3	0.955
2	71.75	77.05	0.931
2	65.74	67.31	0.977
2	62.48	68.78	0.908
2	74.7	78.52	0.951
2	68.58	69.18	0.991
2	71.41	72.71	0.982
2	75.07	75.88	0.989
1	73.65	81.3	0.906
1	74.15	77.4	0.958
2	67.96	70.61	0.962
2	64.8	64.87	0.999
2	68.62	76.91	0.892
2	65.56	69.08	0.949
2	65.8	69.18	0.951
2	71.54	78.12	0.916
1	75.1	79.75	0.942
2	71.55	73.6	0.972
2	72.61	75.54	0.961
1	84	91.95	0.914
2	67	68.22	0.982
2	64.64	72.46	0.892
2	77.64	78.98	0.983
1	87.15	85.9	1.015
1	76.7	79.3	0.967
1	69	75.7	0.911
2	72.8	75.2	0.968
2	71.7	72.2	0.993
1	74.65	83.4	0.895
1	75.25	74.3	1.013
1	76.7	82.4	0.931
2	81.03	82.47	0.983
2	61.8	65.7	0.941
2	70.65	77.6	0.91
2	74.75	77.25	0.968
2	72.8	71.8	1.014
2	68.4	71.8	0.953
2	71.9	75.3	0.955
1	81.25	84.65	0.96
2	69.06	74.9	0.922
1	76.45	79.35	0.963
1	74.55	74.3	1.003
2	77.1	73.6	1.048
1	75.85	84.3	0.9
1	71.85	73.75	0.974
2	65.9	66.2	0.995
2	68.01	72.56	0.937
2	76.97	84.13	0.915
2	60.75	63.55	0.956
2	69.8	70.25	0.994
2	73.4	74.1	0.991
2	69	69.2	0.997
2	77.85	81.95	0.95
2	69.7	70.05	0.995
1	70.25	73.8	0.952
2	82.07	82.81	0.991
2	72.15	71.2	1.013
1	79.45	80.5	0.987
1	76.75	78.25	0.981
2	74.25	74.75	0.993
1	73	75.9	0.962
2	72.7	75.7	0.96
2	76.45	78.45	0.975
2	69.75	73.4	0.95
2	70.76	71.81	0.985
2	69.14	69.91	0.989
2	68.65	70.35	0.976
2	67.5	73.58	0.917
1	75	81.65	0.919
2	73.65	76.7	0.96
1	70.9	70.25	1.009
2	71.95	76.1	0.945
2	72.18	75.8	0.952
2	68.45	70	0.978
2	66.41	74.8	0.888
2	67.32	71.14	0.946
1	79.05	80.65	0.98
1	78.4	77.65	1.01
1	81.2	86.8	0.935
2	67.1	71.5	0.938
1	81.45	87.7	0.929
1	82.7	84.8	0.975
2	72.3	74.4	0.972
1	78.05	83.85	0.931
2	73.9	74.45	0.993
1	81.15	79.7	1.018
2	74.29	78.42	0.947
2	75.2	72.1	1.043
1	77	83.05	0.927
1	72.45	77	0.941
2	68.4	73.85	0.926
2	68.15	69.5	0.981
1	73.1	80.3	0.91
1	82.1	84.7	0.969
1	76.9	79.2	0.971
2	73.65	73.55	1.001
1	72.95	79	0.923
1	74.5	74.45	1.001
2	69.65	70.3	0.991
1	68.25	76.15	0.896
2	70.85	75.25	0.942
1	72.2	72.55	0.995
1	71.25	74.75	0.953
2	80.41	82.81	0.971
2	70.71	74.7	0.947
1	76.7	81.55	0.941
1	74.35	81.85	0.908
1	75.25	80.2	0.938
2	69.75	69.5	1.004
1	79.05	88.05	0.898
2	68.75	74.05	0.928
2	76.95	78.25	0.983
1	78.15	84.25	0.928
2	69.98	74.72	0.937
2	76.25	80.2	0.951
1	81.35	80.95	1.005
1	75.35	75.65	0.996
1	81.2	84.8	0.958
2	70.05	76.85	0.912
2		63.29
1	72.9	77.1	0.946
2	69.89	74.49	0.938
1	72.2	78.7	0.917
1	75.6	79.8	0.947
1	71.25	75.15	0.948
2	72.15	79.45	0.908
2	72.33	74.19	0.975
1	74	79.65	0.929
1	76.85	80.3	0.957
1	78.15	83.7	0.934
2	70.44	76.45	0.921
2	80.55	78.95	1.02
1	80.9	87	0.93
2	78.75	76.6	1.028
1	70.9	73.3	0.967
2	74.86	76.62	0.977
2	73	78.3	0.932
1	85.2	87.75	0.971
2	78.35	79.3	0.988
2	67.37	71.1	0.948
2	68.6	73	0.94
2	68.8	71.4	0.964
1	69.15	74.6	0.927
1	72.7	80.65	0.901
1	80.3	86.9	0.924
1	77	78.8	0.977
2	68.38	74.37	0.919
1	83.35	82	1.016
2	78.25	81.2	0.964
1	76.2	75.5	1.009
2	74.34	77.05	0.965
1	68.05	76.8	0.886
1	74.1	69.75	1.062
1	71.65	76.4	0.938
1	76.35	80.9	0.944
1	75.5	79.7	0.947
2	72.05	73.95	0.974
2	70.9	74.4	0.953
1	69.3	76.4	0.907
2	74.1	79.95	0.927
1	74.65	75.5	0.989
2	72.71	78.85	0.922
1	73.4	77.8	0.943
2	70.5	73.85	0.955
1	74.05	77.75	0.952
2	77.81	76.68	1.015
2	69.93	71.19	0.982
1	75.65	84.85	0.892
1	80.45	84.3	0.954
1	75.55	77.25	0.978
2	74.25	77.15	0.962
1	69.25	75.75	0.914
2	74.9	74.5	1.005
2	71.7	75.35	0.952
1	69.7	74.9	0.931
2	68.1	76.67	0.888
2	63.55	70.77	0.898
2	76.2	78.9	0.966
1	72	68.85	1.046
2	71.91	77.78	0.925
2	70.6	74.2	0.951
2	63.92	68.42	0.934
1	76.05	86.8	0.876
1	72.15	72.4	0.997
2	68.85	67.25	1.024
1	73.7	80.65	0.914
1	73.7	79.9	0.922
1	76.85	87.65	0.877
1	75.2	79	0.952
1	74.5	72.1	1.033
1	81.8	83.35	0.981
2	69.94	72	0.971
1	79.4	86.5	0.918
2	70.4	69.4	1.014
1	70.7	71.75	0.985
1	76.45	77.65	0.985
1	69.85	73	0.957
1	74.3	76.2	0.975
1	72.75	82.35	0.883
2	71.1	75.1	0.947
1	74.45	78.35	0.95
1	75.25	79.85	0.942
2	75.65	73.25	1.033
2	62.75	68.45	0.917
2	79.15	82.71	0.957
2	74.91	73.87	1.014
2	73.67	72.18	1.021
2	62.76	67.06	0.936
2	66.9	66.3	1.009
2	70.8	69.75	1.015
2	69.27	75.43	0.918
1	79.2	86	0.921
2	66.35	70.9	0.936
1	67.4	70.3	0.959
1	72.4	77.25	0.937
2	73.16	77.79	0.94
1	78.2	86.85	0.9
1	77.8	83.8	0.928
2	70.26	72.6	0.968
1	82	83.75	0.979
2	65	72.7	0.894
1	79.9	84.65	0.944
2	75.9	71.95	1.055
1	67.15	69.75	0.963
2	76.2	76.3	0.999
1	77.15	81.05	0.952
2	62.55	66.3	0.943
2	68.75	72.02	0.955
1	74.3	79.75	0.932
2	71.6	76	0.942
1	77.2	82.7	0.933
2	69.7	79.7	0.875
1	73.65	80.2	0.918
2	74.6	79.85	0.934
1	82.5	85.9	0.96
2	63.28	68.7	0.921
1	75.2	83.35	0.902
2	66.1	73.98	0.893
2	65.8	68.69	0.958
2	69.2	74.5	0.929
1	81.9	87	0.941
2	72.54	77.89	0.931
1	74.45	81.9	0.909
2	66.3	72	0.921
1	71.2	75.55	0.942
1	79.8	83.4	0.957
1	77.7	77.4	1.004
1	76.95	83.35	0.923
1	73.75	76.45	0.965
1	75.8	77.15	0.983
2	67.9	73.3	0.926
2	70.43	76.5	0.921
2	64.1	71.45	0.897
1	77.85	83.85	0.928
2	67.75	66.45	1.02
2	70.15	78.25	0.896
1	77.45	81.7	0.948
1	80.5	83.6	0.963
1	77	83.3	0.924
2	68.75	71	0.968
2	70.7	68.3	1.035
2	67.06	74.73	0.897
2	68.09	72.97	0.933
2	69.06	68.69	1.005
2	68.2	73.45	0.929
1	80.25	82.7	0.97
2	66.87	70.39	0.95
2	71.6	70.25	1.019
2	76.23	79.26	0.962
1	73.7	74.75	0.986
2	65.25	69.2	0.943
2	72.52	72.64	0.998
1	78.75	80.25	0.981
2	69.47	75.24	0.923
1	77.2	83.8	0.921
1	78.3	78.9	0.992
2	68.4	68.2	1.003
1	78.7	84.7	0.929
1	75.4	81.35	0.927
2	67.9	68.05	0.998
1	76.25	82.55	0.924
1	74.3	79.8	0.931
1	68.75	76.8	0.895
2	71.95	73.2	0.983
1	77.75	84.35	0.922
1	72.15	78.6	0.918
2	70.87	77.35	0.916
2	81.25	79	1.028
2	68.35	66.5	1.028
2	75	78.8	0.952
1	78.25	85.25	0.918
1	77.4	78.2	0.99
1	73.35	74.85	0.98
1	85.7	89.65	0.956
2	67.2	76	0.884
1	74.2	79.45	0.934
2	63.7	68.35	0.932
2	73.4	76.35	0.961
2	65.52	68.83	0.952
1	72.05	81.4	0.885
2	61.66	70.02	0.881
2	69.89	73.99	0.945
2	71.94	73.93	0.973
2	66.35	69.25	0.958
2	70.65	72.95	0.968
2	78.45	84.75	0.926
1	77.3	79.7	0.97
2	68.75	73.2	0.939
1	76.2	81.25	0.938
2	78.94	82.56	0.956
1	80.2	84.95	0.944
1	72.7	75.55	0.962
2	68.22	74.43	0.917
2	65	71.4	0.91
1	80.55	87.8	0.917
1	81.2	82.9	0.979
1	76	83.85	0.906
1	82.1	85.1	0.965
2	74.55	74.25	1.004
2	76.1	73.65	1.033
1	80.9	84.1	0.962
1	78.25	81.85	0.956
1	73.2	76.3	0.959
1	79.65	82.7	0.963
2	72.75	77.7	0.936
1	88.45	93.9	0.942
2	70	72.5	0.966
2	75.7	81.2	0.932
2	72.95	70.8	1.03
2	70.9	76.2	0.93
1	77.35	81.35	0.951
2	72.3	79.95	0.904
1	81.6	87.45	0.933
1	79.35	84.8	0.936
2	73.3	76.3	0.961
2	68.8	71.45	0.963
2	64.64	65.58	0.986
1	72.2	78.95	0.915
1	78.3	77.7	1.008
2	73.77	78.37	0.941
1	72	76.2	0.945
1	77.75	80.65	0.964
1	76.4	84.8	0.901
1	79.2	84.7	0.935
2	76.88	78.27	0.982
2	75.85	78.7	0.964
1	76.65	79.05	0.97
1	78.8	80.65	0.977
2	71.64	72.92	0.982
1	82.1	85.15	0.964
1	83.8	78.7	1.065
1	73.45	71.6	1.026
1	71.7	76.7	0.935
1	79.3	86.35	0.918
1	80.2	87.75	0.914
2	63.4	65	0.975
1	81.15	84.2	0.964
1	72	76.8	0.937
2	65.05	72.7	0.895
2	66.45	66.85	0.994
1	74.75	81.65	0.915
2	72.95	77.85	0.937
2	72.42	73.72	0.982
1	83.7	83.4	1.004
2	66.4	69.25	0.959
1	80.15	84	0.954
2	66.2	75.35	0.879
1	67.2	70.5	0.953
2	70.48	74	0.952
2	75.25	76.1	0.989
2	66.8	66.4	1.006
1	78.2	84.5	0.925
2	71.73	76.85	0.933
1	75.27	79.46	0.947
2	71.97	74.88	0.961
2	70	74.55	0.939
1	76	74.45	1.021
2	69.15	70.25	0.984
2	73.1	78.25	0.934
2	75.81	78.16	0.97
2	66.95	71.55	0.936
2	68.25	68.75	0.993
2	70.25	72.92	0.963
1	80.35	79	1.017
1	78.65	84.5	0.931
1	78.25	83.85	0.933
1	77.2	82.47	0.936
2	69.95	73.9	0.947
2	72	73.45	0.98
2	67.94	76.29	0.891
2	70.6	69.7	1.013
1	80.45	78.7	1.022
2	66.2	71.95	0.92
2	72.7	76.65	0.948
2	65.4	65	1.006
1	83.6	80.95	1.033
1	65.8	71	0.927
2	68.62	70.42	0.974
1	77.75	78.35	0.992
1	66.2	70.1	0.944
1	74.3	81.5	0.912
2	61.8	67.65	0.914
1	82.4	84.7	0.973
1	79.15	78	1.015
1	81.2	83.9	0.968
2	68.62	73.98	0.928
2	71.7	75.45	0.95
1	77.2	84.2	0.917
1	73.7	80	0.921
1	74.75	76.7	0.975
2	68.05	70.05	0.971
2	70.21	72.09	0.974
1	73.65	77.9	0.945
1	78.15	81.8	0.955
1	76.9	79.8	0.964
1	74.25	82.45	0.901
1	77.3	81.85	0.944
2	70.55	75.75	0.931
1	70.45	73.7	0.956
1	70.7	73.25	0.965
2	72.7	72.1	1.008
2	75	75.2	0.997
1	74.95	83.24	0.9
1	73.75	76.85	0.96
1	76.7	82.45	0.93
1	81.05	83.2	0.974
1	79.75	78.05	1.022
2	70.5	73.85	0.955
1	78.2	88.6	0.883
2	71	69.9	1.016
2	70.59	76.29	0.925
2	70.25	79.2	0.887
2	74.7	76.7	0.974
2	70.9	72.7	0.975
1	78.9	80.45	0.981
2	75.7	75.4	1.004
2	70.37	72.67	0.968
2	65.85	71	0.927
1	81.8	82.25	0.995
2	64.9	67.95	0.955
2	67.7	72.7	0.931
1	71.95	77.55	0.928
2	70.9	73.05	0.971
2	73.7	74.7	0.987
2	68.11	72.41	0.941
1	71.6	79.75	0.898
2	69.06	73.78	0.936
1	82.45	87.4	0.943
2	67.54	72.3	0.934
2	77.75	79	0.984
1	73.65	78.44	0.939
1	76.1	76.9	0.99
2	74.25	76	0.977
1	86	83.15	1.034
1	79.9	87.05	0.918
2	70.58	72.3	0.976
1	72.8	76.7	0.949
2	66.11	69.04	0.958
1	77.4	82.85	0.934
2	74	76.65	0.965
2	74.05	78.2	0.947
2	75.3	79.25	0.95
2	75.62	81.49	0.928
2	67.95	66.95	1.015
1	81.5	89.3	0.913
1	79.2	80	0.99
1	74.65	80.95	0.922
1	73.7	82.45	0.894
2	76.1	79.4	0.958
1	74.65	82.95	0.9
2	70.4	74.65	0.943
1	77.75	80.25	0.969
1	62.8	69.25	0.907
1	73.9	79.3	0.932
2	69.92	72.6	0.963
1	73	75.7	0.964
1	87	89.65	0.97
1	72.65	77.8	0.934
1	79.6	82.4	0.966
1	76.7	76.7	1
1	86.15	88.95	0.969
1	80.4	84.5	0.951
1	72.5	81.55	0.889
1	74.35	82.3	0.903
1	72.9	76.8	0.949
1	75.2	75.8	0.992
2	74.85	75.95	0.986
2	74.85	73.2	1.023
2	67.36	70.38	0.957
1	83.85	84.5	0.992
2	67.79	70.9	0.956
1	70.8	79.1	0.895
1	70.8	78.06	0.907
1	86.9	90.25	0.963
2	71.7	74.75	0.959
2	65.75	70.55	0.932
1	80.7	84.4	0.956
1	81.1	84.45	0.96
1	71.3	78.45	0.909
1	77.15	83.45	0.925
1	78	85.4	0.913
1	80.2	81.55	0.983
2	75.66	72.82	1.039
1	74.6	85.7	0.87
2	72.35	78.25	0.925
2	78.85	79	0.998
2	70.26	74.44	0.944
2	68.95	74.9	0.921
2	68.7	72.07	0.953
1	75.2	77.15	0.975
1	77	82.75	0.931
1	69.95	75.75	0.923
1	77.15	76.2	1.012
1	78.2	81.45	0.96
1	80.9	79.05	1.023
1	79.75	84.4	0.945
1	74.8	79.35	0.943
2	70.76	72	0.983
1	78.5	86.55	0.907
2	68.95	73.01	0.944
2	72.9	78	0.935
1	78.2	78.8	0.992
2	69.96	71.07	0.984
2	79.4	82.85	0.958
1	77.75	82.15	0.946
2	68.55	74.3	0.923
1	68.8	71.05	0.968
2	72.79	72.56	1.003
1	77.65	79.45	0.977
1	73.9	76.35	0.968
2	63.75	71.4	0.893
2	69.5	72.3	0.961
1	73.9	77.85	0.949
2	69.35	72.75	0.953
2	71.2	75.8	0.939
2	72.8	72.3	1.007
2	73.65	77.9	0.945
1	72.55	80.2	0.905
2	75.45	77.4	0.975
2	75.35	75.3	1.001
2	72.74	74.56	0.976
2	69.55	72.95	0.953
1	77	79	0.975
2	70.5	72.8	0.968
2	75.6	74.55	1.014
1	76.8	86.7	0.886
2	70.37	72.11	0.976
2	63.73	70.48	0.904
2	74.75	81.8	0.914
2	73.8	77.4	0.953
1	75.6	78.15	0.967
1	74	81.7	0.906
1	75.2	78.2	0.962
2	78.35	78.66	0.996
2	71.3	75.7	0.942
2	75.7	76.7	0.987
2	71.9	76.9	0.935
1	81.2	88.35	0.919
2	71.4	69.6	1.026
2	76.65	78.15	0.981
1	77.4	77.65	0.997
1	83.05	87.95	0.944
1	71.8	77.6	0.925
1	78.45	83.9	0.935
1	80.4	83.7	0.961
2	67.16	69.88	0.961
2	65.7	73.5	0.894
2	75.6	76.15	0.993
1	74.6	79.2	0.942
2	66.2	66.85	0.99
1	72.7	75	0.969
1	82.75	83.5	0.991
2	61.46	65.88	0.933
1	80.2	81.35	0.986
2	73.1	74.25	0.985
2	72.86	77.64	0.938
2	71.25	74.2	0.96
2	71.7	73.55	0.975
2	72.6	73.9	0.982
1	81.6	87.75	0.93
2	78.75	75.55	1.042
2	61.8	67.3	0.918
2	69.1	73.9	0.935
2	69.6	75.9	0.917
2	72.65	76.9	0.945
1	77.8	82	0.949
1	75.65	82.1	0.921
1	73.7	85.85	0.858
2	69.45	71.5	0.971
2	77.15	77.85	0.991
2	72.75	71.15	1.022
2	71.6	81.3	0.881
2	74.2	75.85	0.978
2	70.25	70.25	1
1	80.75	86.55	0.933
2	68.8	73.95	0.93
2	78.9	78.15	1.01
1	84.8	87.7	0.967
1	73.2	81.65	0.897
2	63.85	66.4	0.962
2	60.9	63.75	0.955
2	73.2	75.65	0.968
2	72.06	78.67	0.916
2	73.45	76.3	0.963
1	75.1	79.8	0.941
1	78.9	81.2	0.972
2	79.01	82.94	0.953
2	73.2	74.05	0.989
1	77.2	80.1	0.964
2	80.5	84.3	0.955
2	74.35	76.7	0.969
2	68.25	69.9	0.976
2	70.05	72.82	0.962
1	76.95	78.75	0.977
1	68	78	0.872
1	78.6	75.6	1.04
1	83.3	88.25	0.944
2	63.3	75.65	0.837
1	71.2	74.7	0.953
1	81.9	80.6	1.016
1	88.65	94.45	0.939
2	70.8	71.55	0.99
2	75.55	73.9	1.022
2	80.31	82.61	0.972
1	71.95	75.55	0.952
1	79.2	84.2	0.941
2	69.1	72.95	0.947
2	78.76	76.25	1.033
2	71.12	73.6	0.966
2	71.45	70.5	1.013
1	76.45	82.55	0.926
1	75.4	80.3	0.939
2	73.43	73.88	0.994
2	71.5	73.1	0.978
2	71.2	71.1	1.001
1	81.3	84.8	0.959
2	72.9	77.4	0.942
2	63.45	66.8	0.95
2	78.25	78.9	0.992
2	66.15	68.25	0.969
1	73.35	80.75	0.908
2	72.25	75.2	0.961
2	74.42	76.93	0.967
2	76.45	80.85	0.946
2	76.64	80.72	0.949
2	69	71.36	0.967
2	75.04	75.01	1
1	76.25	80.45	0.948
2	66.19	70.16	0.943
2	69.2	76	0.911
1	67.75	72.55	0.934
1	75.65	78.4	0.965
2	72.85	79.75	0.913
1	77.7	83.5	0.931
2	69.22	78.02	0.887
1	74.75	85.75	0.872
1	81.2	78.7	1.032
2	69.76	75.14	0.928
2	76.3	81.42	0.937
2	74.8	72.8	1.027
1	73.2	74.45	0.983
2	69.45	71	0.978
2	70.17	74.7	0.939
1	79.25	83.8	0.946
2	84.29	85.43	0.987
1	81.5	84.65	0.963
2	73.15	73.3	0.998
2	71.7	73.9	0.97
1	75.7	78.7	0.962
2	80	79.1	1.011
2	74.5	73.85	1.009
1	76.7	79.75	0.962
2	78.85	77.24	1.021
1	78.75	82.3	0.957
2	69.22	73.17	0.946
1	77.05	84.9	0.908
2	76.4	80.35	0.951
1	67.9	75.1	0.904
1	72.25	77.7	0.93
1	79.3	77.75	1.02
1	79	83.65	0.944
2	77.35	81.7	0.947
1	78.4	80.2	0.978
2	75.55	77.8	0.971
2	74.85	74.6	1.003
2	75.85	77.8	0.975
2	69.2	74.2	0.933
1	80.2	83.9	0.956
2	65.37	68.33	0.957
2	69.95	71.35	0.98
2	64.92	65.8	0.987
2	73.72	77.08	0.956
1	77.18	80	0.965
1	71.88	73.31	0.98
1	82.31	83.93	0.981
1	68.6	65.77	1.043
1	84.37	87.65	0.963
1	72.16	80.18	0.9
1	78.7	79.01	0.996
1	72.64	71.65	1.014
1	73.09	74.89	0.976
1	74.63	80.98	0.922
1	86.14	92.54	0.931
1	79.58	80.62	0.987
1	72.63	76.89	0.945
1	82.85	85.01	0.975
1	70.26	73	0.962
1	76.01	79.79	0.953
1	82.85	92.55	0.895
1	75.04	79.58	0.943
1	76.41	78.67	0.971
1	78.67	78.83	0.998
1	72.82	79.03	0.921
1	76.24	79.26	0.962
1	71.4	77.1	0.926
1	70.71	75.73	0.934
1	66.06	68.52	0.964
1	86.76	88.67	0.978
1	80.2	83.37	0.962
1	67.51	66.93	1.009
1	70.21	77.36	0.908
1	75.38	77.16	0.977
1	84.32	84.37	0.999
1	73.5	77.54	0.948
1	80.73	80.44	1.004
1	79.46	80.34	0.989
1	81.74	82.3	0.993
1	69.01	72.71	0.949
1	68.66	70.74	0.971
1	87.96
1	76.53	82.75	0.925
1	78.89	78.32	1.007
1	77.93	78.71	0.99
1	74.54	82.1	0.908
1	67.64	70	0.966
1	71.62	76.74	0.933
1	73.26	77.16	0.949
1	74.51	82.83	0.9
1	69.12	70.95	0.974
1	93.65	93.06	1.006
1	80.86	87.77	0.921
1	77.2	79.49	0.971
1	79.86	80.11	0.997
1	75.4	77.13	0.978
1	74.3	76.35	0.973
1
1	77.82	74.78	1.041
1	74.29	80.74	0.92
1	78.93	79	0.999
1	79.75	82.11	0.971
1	85.8	89.86	0.955
1	81.99	86.88	0.944
1	66	70.75	0.933
1	71.81	77.84	0.923
2	67.47	68.78	0.981
2	69.06	68.9	1.002
2	71.45	73.47	0.973
2	72.07	73.36	0.982
2	64.42	63.6	1.013
2	66.89	69.3	0.965
2	65.58	70.52	0.93
2	70.47	72.76	0.969
1	78.93	82.51	0.957
1	78.85	84.62	0.932
1	68.64	77.48	0.886
2	69.41	68.04	1.02
2	69.51	72.37	0.96
2	77.37	72.17	1.072
2	73.68	70.26	1.049
2	75.19	74.5	1.009
2	70.91	71.33	0.994
2	82.25	79.71	1.032
2	67.98	70.4	0.966
2	69.68	71.61	0.973
2	66.61	65.89	1.011
2	65.22	69.89	0.933
2	69.61	70.36	0.989
2	65.15	65.65	0.992
2	71.75	75.18	0.954
2	75.79	82.13	0.923
2	75.53	73.87	1.022
2	73.21	74.2	0.987
2	67.41	66.4	1.015
2	71.92	77.66	0.926
1	80.47	76.56	1.051
1	88.27	93.21	0.947
1	71.54	76.42	0.936
1	88.24	94.6	0.933
1	69.45	69.78	0.995
1	86.53	90.63	0.955
1	84.7	95.02	0.891
1	74.44	78.61	0.947
1	73.04	78.98	0.925
1	60.67	66.73	0.909
1
1	74.18	78.27	0.948
1
1	76.79	84.29	0.911
1	79.47	83.34	0.954
1	77.76	84.12	0.924
1	63.75	73.1	0.872
1	71.22	69.54	1.024
1	81.74	76.32	1.071
1		89.6
1	72.81	75.77	0.961
1	71.02	73.61	0.965
1	74.72	77.13	0.969
1	74.72	76.36	0.979
1	70.35	75.01	0.938
1	68.66	72.7	0.944
1	74.15	78.99	0.939
1	75.43	79.2	0.952
1	77.77	82.04	0.948
1	66.84	73.54	0.909
1	77.64	77.02	1.008
1	77.72	80.58	0.965
1	77.33	75.34	1.026
1	77.8	76.41	1.018
1	74.86	77.55	0.965
1	85.79	88.45	0.97
1	75.55	78.55	0.962
1	73.11	67.74	1.079
1	73.25	80.76	0.907
1	78.28	83.94	0.933
1	74.6	75.83	0.984
1	78.11	82.05	0.952
1	82.62	84.91	0.973
1	77.23	82.73	0.934
1	76.6	81.58	0.939
1	76.83	82.77	0.928
1	66.26	69.72	0.95
1	71.48	75.9	0.942
1	73.88	75.41	0.98
1	70.79	75.79	0.934
1	75.05	78.32	0.958
1	70.1	74.81	0.937
1	79.06	81.48	0.97
1	79.83	80.77	0.988
1	77.48	81.71	0.948
1	79.36	86.89	0.913
1	71.46	74.8	0.955
1	70.2	80.94	0.867
1	72.72	81.12	0.896
1	82.42	88.23	0.934
1	81.22	87.17	0.932
1	72.22	74.19	0.973
1	77.35	74.61	1.037
1	68.33	73.2	0.933
1	56.2	60.6	0.927
1	71.11	79.63	0.893
1	70.44	72.12	0.977
1	75	76.18	0.985
1	73.5	70.93	1.036
1	76.31	76.07	1.003
1	86.93	90.38	0.962
1	77.81	82.37	0.945
1	74.93	76.03	0.986
1	76.34	73.88	1.033
1	74.15	82.4	0.9
1	80.9	85.89	0.942
1	92.11	101.01	0.912
1	79.62	80.96	0.983
1	72.57	74.36	0.976
1	55.96	59.89	0.934
1	75.34	80.44	0.937
1	74.3	76.98	0.965
1	73.55	76.39	0.963
1	73.71	77.48	0.951
1	83.08	84.28	0.986
1	57.36	60.46	0.949
1	75.61	76.5	0.988
1	76.76	79.36	0.967
1	77.48	79.8	0.971
1	73.09	79.84	0.915
1	73.87	77.03	0.959
1	81.04	80.28	1.009
1	85.17	88.69	0.96
1	74.37	77.08	0.965
1	64.92	58.42	1.111
1	74.66	79.13	0.944
1	69.72	71.02	0.982
1	70.31	77.03	0.913
1	72.58	76.53	0.948
1	71.87	78.95	0.91
1	89.5	96.18	0.931
1	78.42	83.59	0.938
1	71.29	77.55	0.919
1	75.28	76.75	0.981
1	77.33	82.13	0.942
1	73.85	78.88	0.936
1	81.04	82.07	0.987
1	75.74	75.07	1.009
1	73.5	79.13	0.929
1	75.6	81.87	0.923
1	72.81	74.95	0.971
1	75.08	76.42	0.982
1	72.74	82.21	0.885
1	76.87	78.57	0.978
1	76.43	81.25	0.941
1	75.81	74.93	1.012
1	73.35	81.49	0.9
1	75.71	79.24	0.955
1	69.16	77.13	0.897
1	68.01	71.48	0.951
1	77.59	83.65	0.928
1	79.1	80.42	0.984
1	74.96	76.84	0.976
1	79.22	78.56	1.008
1	79.08	75.41	1.049
1	71.72	74.47	0.963
1	77.02	73.94	1.042
1	70.55	77.11	0.915
1	73.28	74.52	0.983
1	74.63	82.33	0.906
1	76.17	84.18	0.905
1	80.57	81.95	0.983
1	81.55	78.24	1.042
1	70.99	76.85	0.924
1	79.21	82.07	0.965
1	78.35	79.47	0.986
1	79.06	81.23	0.973
1	70.91	75.58	0.938
1	75.61	80.19	0.943
1	73.7	78.42	0.94
1	78.15	82.93	0.942
1	69.52	70.93	0.98
1	73.93	76.9	0.961
1	74.08	80.59	0.919
1	70.55	78.11	0.903
1	73.7	77.41	0.952
1	76.04	81.13	0.937
1	62.68	62.24	1.007
1	84.14	78.74	1.069
1	71.41	75.09	0.951
1	87.25	86.44	1.009
1	72.54	74.55	0.973
1	74.88	78.66	0.952
1	73.43	75.9	0.967
2	75.82	73.63	1.03
2	65.82	68.32	0.963
2	78.51	75.74	1.037
2	71.86	69.38	1.036
2	74.89	69.46	1.078
2	71.99	74.66	0.964
2	70.9	70.2	1.01
2	64.2	67.21	0.955
2	67.31	72.25	0.932
2	95.65	103.43	0.925
2	84.5	88.45	0.955
2	66.47	65.63	1.013
2	82.56	85.56	0.965
2	71.19	70.06	1.016
2	66.61	67.3	0.99
2	73.94	76.43	0.967
2	63.32	69.86	0.906
2	70.06	74.35	0.942
2	71.91	74.54	0.965
2	73.78	75.09	0.983
2	71.79	74.31	0.966
2	66.85	68	0.983
2	71.12	70.81	1.004
2	68.24	72.04	0.947
2	59.21	61.12	0.969
2	70.89	78.33	0.905
2	66.94	77.36	0.865
2	69.6	70.9	0.982
2	68.53	69.77	0.982
2	65.44	66.73	0.981
2	86.28	82.8	1.042
2	84.18	85.16	0.988
2	63.5	67.51	0.941
2	70.85	67.95	1.043
2	70.7	74.77	0.946
2	71.48	74.85	0.955
2	72.33	71.93	1.006
2	68.72	71.27	0.964
2	70.71	72.26	0.979
2	73.54	78.6	0.936
2	70.86	68.22	1.039
2	72.84	75.42	0.966
2	72.35	71.98	1.005
2	67.88	73.52	0.923
2	69.94	72.1	0.97
2	62.03	65.31	0.95
2	66.36	69.39	0.956
2	62.79	66.04	0.951
2	70.84	75.79	0.935
2	70.78	74.45	0.951
2	68.4	72.48	0.944
2	72.05	72.1	0.999
2	70.7	76.57	0.923
2	72.09	70.54	1.022
2	68.77	72.01	0.955
2	70.44	72.32	0.974
2	69.84	69.69	1.002
2	79.84	82.56	0.967
2	66.97	64.42	1.04
2	75.51	76.18	0.991
2	68.7	65.56	1.048
2	69.35	69.21	1.002
2	70.93	75.2	0.943
2	79.58	80.96	0.983
2	73.89	75.21	0.982
2	73.29	73.04	1.003
2	78.85	81.64	0.966
2	66.5	70.12	0.948
2	64.86	68.56	0.946
2	68.12	75.71	0.9
2	68.31	67.15	1.017
2	66.59	69.7	0.955
2	76.67	83.45	0.919
2	66.45	70.66	0.94
2	71.27	73.85	0.965
2	72.49	68.1	1.064
2	65.67	68.98	0.952
2	70.77	69.79	1.014
2	68.36	71.76	0.953
2	63.69	67.9	0.938
2	74.24	70.74	1.049
2	72.59	75.93	0.956
2	66.63	73.51	0.906
2	70.56	69.06	1.022
2	80.31	79.41	1.011
2	64.03	61.1	1.048
2	72.04	73.07	0.986
2	78.41	82.06	0.956
2	67.35	62.93	1.07
2	70.56	72.23	0.977
2	65.93	71.1	0.927
2	74.2	78.7	0.943
2	77.63	80.61	0.963
2	76.51	77.5	0.987
2	69.32	71.41	0.971
2	77.89	76.68	1.016
2	78.73	80.34	0.98
2	78.41	76.7	1.022
2	80.47	84.93	0.947
2	67.95	71.44	0.951
2	72.72	71.51	1.017
2	65.93	71.39	0.924
2	72.55	71.79	1.011
2	70.27	72.16	0.974
2	75.23	80.51	0.934
2	63.63	63.09	1.009
2	90.41	93.53	0.967
2	77.35	83.34	0.928
	84.18	85.16	0.988
2	85.55	92.68	0.923
2	81.51	85.96	0.948
2	69.16	70.42	0.982
2	70.75	74.54	0.949
2	77.91	77.96	0.999
2	66.91	70.76	0.946
2	69.88	72.26	0.967
2	87.28	96.53	0.904
2	77.17	76.75	1.005
2	69.3	69.97	0.99
2	69.88	73.83	0.946
2	70.3	69.59	1.01
2	78.33	81.76	0.958
2	83.09	82.18	1.011
2	76.31	76.96	0.992
2	78.74	77.67	1.014
2	66.06	66.71	0.99
2	72.27	71.44	1.012
2	75.15	77.85	0.965
2	73.99	75.08	0.985
2	70.29	72.75	0.966
2	71.75	73.48	0.976
2	69.55	66.73	1.042
2	77.48	80.61	0.961
2	67.73	68.22	0.993
2	68.82	73.08	0.942
2	78.04	80.86	0.965
2	73.64	81.43	0.904
2	66.48	70.43	0.944
2	69.18	68.9	1.004
2	73.78	78.37	0.941
2	75.75	80.54	0.941
2	73.32	73.84	0.993
2	64.72	66.81	0.969
2	68.6	65.31	1.05
2	66.82	73.91	0.904
2	66.73	67.48	0.989
2	60.6	62.66	0.967
2	83.92	81.72	1.027
2	64.33	61.45	1.047
2	60.87	60.39	1.008
2	69.37	69.56	0.997
2	77.99	74.78	1.043
2	68.46	72.41	0.945
2	72.93	71.81	1.016
2	71.17	72.44	0.982
2	79.21	81.06	0.977
2	78.15	86.3	0.906
2	68.35	69.43	0.984
2	71.4	72.75	0.981
2	63.77	67.63	0.943
2	74.81	75.79	0.987
2	73.19	73.6	0.994
2	70.77	69.86	1.013
2	71.45	77.48	0.922
2	63.31	60.86	1.04
2	73.73	76.06	0.969
2	70.43	70.27	1.002
2	75.47	79.93	0.944
2	67.69	66.54	1.017
2	68.53	72.44	0.946
2	71.39	69.9	1.021
2	63.78	67.39	0.946
2	68.05	67.23	1.012
2	61.62	68.74	0.896
2	70.12	73.29	0.957
2	70.69	74.96	0.943
2	61.4	67.18	0.914
2	67.63	68.07	0.994
2	64.58	63.62	1.015
2	77.34	78.67	0.983
2	72.08	74.82	0.963
2	66.61	65.89	1.011
2	70.04	68.8	1.018
2	72.81
2	76.4	73.61	1.038
2	70.51	70.49	1
2	69.43	70.54	0.984
2	71.05	74.53	0.953
2	68.4	67.87	1.008
2	60.44	63.13	0.957
2	69.32	72.93	0.951
2	69.65	72.55	0.96
2	66.65	66.1	1.008
2	67.01	70.91	0.945
2	71.26	72.91	0.977
2	66.32	72.89	0.91
2	70.91	67.04	1.058
2	107.99	107.85	1.001
2	65.42	67.42	0.97
2	67.68	69.07	0.98
2	74.39	74	1.005
2	68.26	67.79	1.007
2	69.99	71.5	0.979
2	67.2	66.37	1.013
2	72.58	72.37	1.003
2	67.96	69.01	0.985
2	69.08	67.8	1.019
2	77.18	75.83	1.018
2	75.26	72.79	1.034
2	64.03	66.78	0.959
2	64.57	67.35	0.959
2	65.35	65.65	0.995
2	67.15	67.75	0.991
2	72.65	74.4	0.976
2	61.8	59.5	1.039
2	68.3	71.5	0.955
2	69.05	71.85	0.961
2	67.41	65.34	1.032
2	68.2	68.7	0.993
2	67.84	64.91	1.045
2	69.12	73.88	0.936
2	70.13	72.4	0.969
2	71.25	72.1	0.988
2	71.7	71.7	1
2	67.75	72.2	0.938
2	72.7	74.9	0.971
2	65.99	64.59	1.022
2	73.95	74.6	0.991
2	61.68	62.14	0.993
2	64.2	66.36	0.967
2	73.2	71.75	1.02
2	62.2	65.25	0.953
2	63.3	68.2	0.928
2	68.37	68.57	0.997
2	65.45	64.95	1.008
2	72.85	76.4	0.954
2	69.02	68.68	1.005
2	67.84	64.91	1.045
2	65.7	68.6	0.958
2	63.15	61.15	1.033
2	73.85	75.48	0.978
2	64.1	63.5	1.009
2	64.65	64.75	0.998
2	71.15	71.25	0.999
2	67.58	66.29	1.019
2	70.57	73.92	0.955
2	68.93	68.81	1.002
2	70.52	70.32	1.003
2	68.03	66.11	1.029
2	62.89	60.41	1.041
2	68.76	70.11	0.981
2	68.7	70.09	0.98
2	64.41	65.48	0.984
2	66.77	72.87	0.916
2	66.27	67.58	0.981
2	64.64	64.74	0.998
2	75.92	77.25	0.983
2	74.05	70.48	1.051
2	62.75	66.04	0.95
2	66.99	70.54	0.95
2	56.13	60.17	0.933
2	70.37	68.83	1.022
2	65.95	67.25	0.981
2	64.95	67.15	0.967
2	64.65	66.74	0.969
2	61.05	61.75	0.989
2	67.3	69.68	0.966
2	72.23	74.14	0.974
2	71.52	72.82	0.982
2	71.61	73.62	0.973
2	68.37	69.46	0.984
2
2	63.25	67.2	0.941
2	72.14	77.05	0.936
2	66.34	64.59	1.027
2	69.16	68.92	1.003
2	69.35	71.7	0.967
2	66.85	67.3	0.993
2	68.64	70.45	0.974
2	69.67	71.81	0.97
2	67.87	69.33	0.979
2	64.37	65.32	0.985
2	66.34	72.02	0.921
2	69.27	70.02	0.989
2	67.13	70.35	0.954
2	67.93	69.06	0.984
2	66.69	65.87	1.012
2	73.07	74.05	0.987
2	71.97	72.94	0.987
2	60.45	62.63	0.965
2	72.79	72.97	0.998
2	62.19	64.27	0.968
2	66.4	70.2	0.946
2	68.3	71.2	0.959
2	70.85	69.55	1.019
2	62.15	65.7	0.946
2	67.95	64.5	1.053
2	74	74.7	0.991
2	71.7	73.7	0.973
2	70.7	69.2	1.022
2	67.2	71.4	0.941
2	72.21	76.36	0.946
2	73.98	75.08	0.985
2	65.28	66.64	0.98
2	69.19	71.22	0.971
2	65.35	67.67	0.966
2	68.1	66.16	1.029
2	65.18	69.42	0.939
2	77.13	74.12	1.041
2	71.31	75.27	0.947
2	71.01	69.45	1.022
