# Supplementary material for: Stay or stray? Evidence for alternative mating strategy phenotypes in both men and women
Source: Biol Lett. 2015 Feb;11(2):20140977. doi: 10.1098/rsbl.2014.0977 (PMC4360109; doi:10.1098/rsbl.2014.0977)
Supplement: DATA_SOI_Desire_Attitude.xlsx [file rsbl20140977supp2.xlsx]

## Sheet: SOI_Desire_Attitude_DATA
d_sex_0_male_1_female	d_nationality_1_UK_2_US	SOI_desire_att
0	1	6.5
0	1	8.5
0	1	6.5
0	1	7.66667
0	1	3.5
0	1	4.16667
0	1	7.16667
0	1	7.33333
0	1	4.66667
0	1	8.5
0	1	8
0	1	8.66667
0	1	5.83333
0	1	7.83333
0	1	4.5
0	1	3.83333
0	1	6.16667
0	1	4.16667
0	1	4.33333
0	1	7
0	1	5.5
0	1	8.33333
0	1	5.66667
0	1	3.33333
0	1	6.66667
0	1	4.33333
0	1	7
0	1	6
0	1	6.5
0	1	5
0	1	5
0	1	6.66667
0	1	4.83333
0	1	4.83333
0	1	4.66667
0	1	4
0	1	8.5
0	1	6
0	1	6.33333
0	1	8.33333
0	1	7.16667
0	1	9
0	1	8.16667
0	1	6.66667
0	1	5.83333
0	1	6.66667
0	1	7.66667
0	1	5.33333
0	1	7.16667
0	1	8.16667
0	1	3.33333
0	1	5.16667
0	1	6.83333
0	1	6.5
0	1	5.33333
0	1	3.33333
0	1	9
0	1	4.83333
0	1	8.16667
0	1	2.33333
0	1	3.83333
0	1	5.5
0	1	6.66667
0	1	6
0	1	4.66667
0	1	5.66667
0	1	8.83333
0	1	5
0	1	2.83333
0	1	4.83333
0	1	4.66667
0	1	6.83333
0	1	7.83333
0	1	6.83333
0	1	4.33333
0	1	7
0	1	7.33333
0	1	6.83333
0	1	7.83333
0	1	2.33333
0	1	6
0	1	5.5
0	1	5.16667
0	1	1.16667
0	1	5.83333
0	1	1.5
0	1	7.33333
0	1	4.66667
0	1	2.83333
0	1	3
0	1	5.66667
0	1	3.33333
0	1	6.83333
0	1	8.5
0	1	2.33333
0	1	4.66667
0	1	6.5
0	1	4.83333
0	1	6.33333
0	1	5.83333
0	1	5
0	1	5
0	1	7
0	1	5
0	1	7
0	1	7
0	1	8.16667
0	1	2.16667
0	1	6.5
0	1	4
0	1	3.33333
0	1	6.66667
0	1	2
0	1	9
0	1	6.83333
0	1	4
0	1	8.16667
0	1	5.83333
0	1	5.66667
0	1	2.5
0	1	4.16667
0	1	4
0	1	2.83333
0	1	4.33333
0	1	6.16667
0	1	4
0	1	4.83333
0	1	9
0	1	2.33333
0	1	4.83333
0	1	8.66667
0	1	5.33333
0	1	6
0	1	6.5
1	1	3.5
1	1	6
1	1	6.5
1	1	5.66667
1	1	4.83333
1	1	4.16667
1	1	2.16667
1	1	1.83333
1	1	7
1	1	4.33333
1	1	5.5
1	1	5.66667
1	1	4.5
1	1	4.16667
1	1	5.83333
1	1	2.5
1	1	3.5
1	1	5.4
1	1	6.5
1	1	7.16667
1	1	6.16667
1	1	5.83333
1	1	6
1	1	6.5
1	1	1.5
1	1	6.83333
1	1	6.5
1	1	5
1	1	5.5
1	1	5.5
1	1	7.16667
1	1	4.5
1	1	2.83333
1	1	4.5
1	1	2
1	1	3.5
1	1	7
1	1	4.5
1	1	5.83333
1	1	5.83333
1	1	4.5
1	1	8
1	1	4
1	1	8.33333
1	1	6
1	1	2.5
1	1	5
1	1	5.5
1	1	4
1	1	3.66667
1	1	1.16667
1	1	7.66667
1	1	1.66667
1	1	2.16667
1	1	1.33333
1	1	6.33333
1	1	6.66667
1	1	2.83333
1	1	7.5
1	1	4.16667
1	1	5.33333
1	1	4
1	1	1
1	1	4
1	1	5.83333
1	1	7.83333
1	1	3.5
1	1	3.5
1	1	5.16667
1	1	1.66667
1	1	5.16667
1	1	3.66667
1	1	5.5
1	1	7.83333
1	1	3
1	1	1.33333
1	1	4.33333
1	1	3.33333
1	1	4.33333
1	1	2.5
1	1	1
1	1	3.83333
1	1	2.33333
1	1	3.5
1	1	5.5
1	1	1.33333
1	1	3.83333
1	1	3.5
1	1	4.5
1	1	3
1	1	4.16667
1	1	4
1	1	3.5
1	1	8.16667
1	1	3.33333
1	1	5.16667
1	1	1.16667
1	1	4.33333
1	1	6.83333
1	1	1.66667
1	1	1
1	1	2.33333
1	1	5
1	1	4.16667
1	1	4
1	1	3.5
1	1	4.66667
1	1	6.66667
1	1	5.16667
1	1	3.5
1	1	6.83333
1	1	4.5
1	1	1.16667
1	1	1.16667
1	1	1.16667
1	1	2.33333
1	1	5
1	1	3.5
1	1	5.33333
1	1	2.16667
1	1	1
1	1	4.66667
1	1	1.33333
1	1	5
1	1	2.33333
1	1	4
1	1	2.66667
1	1	5.66667
1	1	6.16667
1	1	3.33333
1	1	3.16667
1	1	4
1	1	3.5
1	1	4.5
1	1	5
1	1	3.66667
1	1	4.66667
1	1	1.66667
1	1	4
1	1	5.33333
1	1	2.66667
1	1	2.5
1	1	5
1	1	2.5
1	1	5.66667
1	1	2
1	1	4
1	1	3
1	1	4.16667
1	1	3.33333
1	1	1
1	1	2.5
1	1	7.66667
1	1	4
1	1	2.83333
1	1	4.16667
1	1	1.83333
1	1	4
1	1	1.83333
1	1	3.5
1	1	2.16667
1	1	2.5
1	1	4
1	1	3.83333
1	1	6.5
1	1	3
1	1	4.83333
1	1	2.33333
1	1	5.66667
1	1	3.5
1	1	5
1	1	6.33333
1	1	4.33333
1	1	2.66667
1	1	3.33333
1	1	4.33333
1	1	1.33333
1	1	2.33333
1	1	5.5
1	1	6
1	1	8.83333
1	1	6.16667
1	1	4.66667
1	1	6.5
1	1	3
1	1	4.16667
0	2	4.16667
0	2	7.33333
0	2	7
0	2	1.83333
0	2	1.66667
0	2	6.16667
0	2	2
0	2	7.66667
0	2	4.83333
0	2	4.83333
0	2	4.83333
0	2	4.16667
0	2	6.16667
0	2	5.66667
0	2	5.83333
0	2	5
0	2	2.33333
0	2	7
0	2	8.16667
0	2	2.83333
0	2	6.5
0	2	4.66667
0	2	8.5
0	2	5.5
0	2	7.83333
0	2	5.5
0	2	3.83333
0	2	7.16667
0	2	8.16667
0	2	6.5
0	2	4.83333
0	2	7.83333
0	2	3.16667
0	2	8
0	2	7
0	2	8.16667
0	2	4
0	2	6.5
0	2	3.5
0	2	4.5
0	2	2.83333
0	2	4
0	2	4.83333
0	2	5.16667
0	2	8.66667
0	2	7.5
0	2	2.2
0	2	4
0	2	5.33333
0	2	8.5
0	2	2.16667
0	2	8.33333
0	2	8.33333
0	2	2.33333
0	2	5.66667
0	2	2
0	2	5.5
0	2	5.66667
0	2	5.33333
0	2	5.5
0	2	4.83333
0	2	3.83333
0	2	5.66667
0	2	3.83333
0	2	6.16667
0	2	2.5
0	2	2.33333
0	2	6.83333
1	2	1.66667
1	2	2.16667
1	2	6
1	2	7.66667
1	2	1.83333
1	2	5.16667
1	2	3.83333
1	2	2.5
1	2	3.83333
1	2	2.33333
1	2	5.33333
1	2	1.5
1	2	3.33333
1	2	5.33333
1	2	5.5
1	2	4
1	2	1.66667
1	2	2.33333
1	2	4.5
1	2	7.66667
1	2	4
1	2	3.66667
1	2	4.5
1	2	3.66667
1	2	3.8
1	2	4
1	2	3.33333
1	2	5.83333
1	2	7.5
1	2	5.66667
1	2	2.66667
1	2	3.5
1	2	7.5
1	2	3.33333
1	2	5.33333
1	2	2
1	2	4.66667
1	2	4.5
1	2	8.16667
1	2	5.66667
1	2	5
1	2	5.66667
1	2	2.16667
1	2	1.33333
1	2	2.33333
1	2	6.33333
1	2	6.33333
1	2	5.5
1	2	4.5
1	2	7.33333
1	2	6.5
1	2	7.5
1	2	6.5
1	2	2
1	2	3.66667
1	2	3.33333
1	2	4.16667
1	2	7.83333
1	2	3
1	2	3.66667
1	2	5.83333
1	2	5.33333
1	2	1.33333
1	2	7.5
1	2	1.5
1	2	2
1	2	5
1	2	3.5
1	2	1.66667
1	2	4.5
1	2	2.8
1	2	6
1	2	2.16667
1	2	3.5
1	2	2.16667
1	2	1
1	2	2.16667
1	2	7.83333
1	2	4
1	2	6
1	2	7.5
1	2	7
1	2	1.66667
1	2	2.33333
1	2	3.5
1	2	6.66667
1	2	6.66667
1	2	3.5
1	2	2.16667
1	2	5.33333
1	2	1
1	2	1.5
1	2	3.33333
1	2	5.33333
1	2	1.66667
1	2	6.33333
1	2	5.16667
1	2	1.66667
1	2	3
1	2	3.5
1	2	5.33333
1	2	7
1	2	7
1	2	3.83333
1	2	3.33333
1	2	7.66667
1	2	3.66667
1	2	1
1	2	2.33333
1	2	6.5
1	2	5.5
1	2	2.33333
1	2	5.5
1	2	2.66667
1	2	5.5
1	2	3.33333
1	2	4.83333
1	2	3.16667
1	2	2.5
1	2	2.66667
1	2	3
1	2	3
1	2	6.33333
1	2	5.5
1	2	1.5
1	2	3.83333
1	2	1.83333
1	2	5.16667
1	2	5.33333
1	2	5.16667
1	2	5.4
1	2	2.33333
1	2	6.33333
1	2	5.16667
1	2	4.83333
1	2	4
1	2	3.83333
1	2	1.5
1	2	5.5
1	2	4.66667
1	2	6.66667
1	2	3.16667
1	2	7.66667
1	2	4.16667
1	2	7.33333
1	2	5.5
1	2	2
1	2	3.16667
1	2	1.66667
1	2	2.33333
1	2	4.83333
1	2	4.33333
1	2	2.33333
1	2	4.33333
1	2	1.66667
1	2	5.16667
1	2	2.33333
1	2	4.5
1	2	2.33333
1	2	4.16667
1	2	1.83333
1	2	4
1	2	1.5
1	2	5.33333
1	2	1
1	2	5.83333
1	2	5.66667
1	2	2.5
1	2	3
1	2	3.16667
1	2	1.66667
1	2	2.16667
1	2	3.66667
1	2	3.66667
1	2	4.5
1	2	4.16667
1	2	1.66667
1	2	3.5
1	2	3.5
1	2	2.66667
1	2	8.16667
1	2	3.66667
1	2	1.83333
1	2	3.66667
1	2	4.66667
1	2	4.83333
1	2	1.33333
